# Supplementary material for: Pirfenidone attenuates bleomycin-induced pulmonary fibrosis in mice by regulating Nrf2/Bach1 equilibrium
Source: BMC Pulm Med. 2017 Apr 18;17:63. doi: 10.1186/s12890-017-0405-7 (PMC5395978; doi:10.1186/s12890-017-0405-7)
Supplement: Supplementary file 2 — Original data of RT-PCR in animal experiment. (XLS 43 kb) [file 12890_2017_405_MOESM2_ESM.xls]

## Sheet: Sheet1
RT-PCR data	Animal experiment
Control	C1						C2	C2	C2				C3	C3	C3
	Ct	Ct	Ct	Ct mean	△Ct		Ct	Ct	Ct	Ct mean	△Ct		Ct	Ct	Ct	Ct mean	△Ct
GAPDH	16.36	16.27	16.02	16.2167	-		16.27	16.56	16.38	16.4033	-		16.14	16.08	16.04	16.0867	-				1
GPx1	23.6	23.59	23.36	23.5167	7.3		23.26	23.35	23.42	23.3433	6.94		23.3	23.38	23.35	23.3433	7.25667				2.34026
Nrf2	24.66	24.73	24.34	24.5767	8.36		25.24	25.19	25.25	25.2267	8.82333		25.02	25.17	25.11	25.1	9.01333				2.47369
HO1	23.99	23.8	23.78	23.8567	7.64		24.67	24.68	24.82	24.7233	8.32		23.6	23.46	23.58	23.5467	7.46	12.875			0.320116
BACH1	21.63	21.98	21.54	21.7167	5.5		22.02	22.28	21.96	22.0867	5.68333		22	22.01	21.78	21.93	5.84333	13.104
																		12.881
																		21.814
BLM(14d)	M1	M1	M1				M2	M2	M2				M3	M3	M3			21.66
	Ct	Ct	Ct	Ct mean	△Ct		Ct	Ct	Ct	Ct mean	△Ct		Ct	Ct	Ct	Ct mean	△Ct	21.548
GAPDH	16.74	16.56	15.94	16.4133	-		16.71	16.99	17.04	16.9133	-		18.16	18.98	18.69	18.61	-	31.597
GPx1	25.5	25.04	25.79	25.4433	9.03		25.75	25.53	25.75	25.6767	8.76333		27.45	27.36	27.7	27.5033	8.89333	30.398
Nrf2	26.34	26.09	26.24	26.2233	9.81		25.84	26.47	26.36	26.2233	9.31		27.78	28.4	27.79	27.99	9.38	31.233
HO1	25.12	25.03	24.32	24.8233	8.41		25.99	26.25	26.01	26.0833	9.17		27.02	27.17	27.23	27.14	8.53	32.91
BACH1-1	20.58	20.98	20.73	20.7633	4.35		21.48	21.09	21.22	21.2633	4.35		23.27	23.28	23.2	23.25	4.64	33.747
																		32.942
																		14.335
BLM(42d)	M1	M1	M1				M2	M2	M2				M3	M3	M3			14.677
	Ct	Ct	Ct	Ct mean	△Ct		Ct	Ct	Ct	Ct mean	△Ct		Ct	Ct	Ct	Ct mean	△Ct	14.566
GAPDH	17.01	17.39	17.96	17.4533	-		16.72	16.82	17.12	16.8867	-		16.69	16.97	16.14	16.6	-	21.837
GPx1	26.35	26.67	26.08	26.3667	8.91333		25.3	25.07	25.98	25.45	8.56333		24.39	25.23	24.97	24.8633	8.26333	21.901
Nrf2	27.34	27.09	27.29	27.24	9.78667		26.1	26.63	26.74	26.49	9.60333		26.41	26.77	26.46	26.5467	9.94667	21.876
HO1	26.76	26.35	25.98	26.3633	8.91		25.71	25.59	26.19	25.83	8.94333		26.16	25.72	26.09	25.99	9.39	37.436
BACH1-1	22.1	22.45	22.71	22.42	4.96667		21.71	21.12	21.43	21.42	4.53333		20.87	21.04	20.67	20.86	4.26	38.604
																		38.545
BLM+Prifenidone	T1	T2	T2				T2	T3	T3				T3	T5	T5
	Ct	Ct	Ct	Ct mean	△Ct		Ct	Ct	Ct	Ct mean	△Ct		Ct	Ct	Ct	Ct mean	△Ct
GAPDH	17.56	17.39	17.74	17.5633	-		16.86	16.29	16.29	16.48	-		17.74	17.36	17.42	17.5067	-
GPx1	24.57	23.63	24.68	24.2933	6.73		23.07	22.21	22.67	22.65	6.17		23.74	23.83	24.03	23.8667	6.36
Nrf2	24.58	25.76	25.39	25.2433	7.68		23.96	23.71	23.67	23.78	7.3		24.79	25.01	24.47	24.7567	7.25
HO1	25.09	25.17	25.2	25.1533	7.59		23.73	23.57	23.53	23.61	7.13		24.19	24.36	24.43	24.3267	6.82
BACH1-1	23.91	23.9	24.02	23.9433	6.38		23.22	23.22	23.1	23.18	6.7		24.78	24.01	24.79	24.5267	7.02
Prifenidone	T1	T2	T2				T2	T3	T3				T3	T5	T5
	Ct	Ct	Ct	Ct mean	△Ct		Ct	Ct	Ct	Ct mean	△Ct		Ct	Ct	Ct	Ct mean	△Ct
GAPDH	15.2	15.67	15.35	15.4067	-		17.16	16.31	16.98	16.8167	-		14.87	15.43	15.6	15.3	-
GPx1	22.76	22.38	22.1	22.4133	7.00667		24.35	24.07	24.76	24.3933	7.57667		23.07	22.81	23.16	23.0133	7.71333
Nrf2	24.12	24.73	23.79	24.2133	8.80667		24.22	24.91	24.12	24.4167	7.6		24.01	24.12	24.35	24.16	8.86
HO1	24.01	23.18	23.2	23.4633	8.05667		24.67	25.36	25.15	25.06	8.24333		23.07	22.41	22.86	22.78	7.48
BACH1-1	21.78	22.21	22.02	22.0033	6.59667		22.36	22.97	22.52	22.6167	5.8		20.36	21.09	20.17	20.54	5.24
Bach1		△CT mean	group ΔCт Mean	ΔCт SD	ΔΔCт	ΔΔCт-SD	ΔΔCт max	ΔΔCт min	2-△△Ct	Positive deviation	Negative deviation
	Control	5.5	5.67333	0.170098	0	0.170098	0.170098	-0.170098	1	0.125135	0.111218
		5.68
		5.84
	BLM(14d)	4.35	4.44667	0.167432	-1.22667	0.238677	-0.98799	-1.46534	2.34026	0.421036	0.356837
		4.35
		4.64
	BLM(42d)	4.97	4.58667	0.358376	-1.08667	0.396695	-1.08667	-1.48336	2.12383	0.672167	0
		4.53
		4.26
	BLM+Prifenidone	6.7	6.7	0.32	1.02667	0.362399	1.38907	0.664267	0.490843	0.140166	0.109031
		6.38
		7.02
	Prifenidone	6.6	5.88	0.68352	0.206667	0.703728	0.910395	-0.497062	0.866537	0.544799	0.334498
		5.8
		5.24
Nrf2		△CT mean	group ΔCт Mean	ΔCт SD	ΔΔCт	ΔΔCт-SD	ΔΔCт min	ΔΔCт min	2-△△Ct	Positive deviation	Negative deviation
	Control	8.36	8.73	0.334215	0	0.334215	-0.334215	0.334215	1	0.260691	0.206784
		8.82
		9.01
	BLM(14d)	9.81	9.5	0.27074	0.77	0.430116	0.339884	1.20012	0.586417	0.203688	0.151177
		9.31
		9.38
	BLM+Prifenidone	7.68	7.41	0.23516	-1.32	0.408656	-1.72866	-0.911344	2.49666	0.817529	0.615865
		7.3
		7.25
	BLM(42d)	9.79	9.78	0.175214	1.05	0.32249	0.72751	1.37249	0.482968	0.120977	0.0967442
		9.6
		9.95
	Prifenidone	8.81	8.42333	0.713466	-0.306667	0.751221	-1.05789	0.444555	1.23685	0.845035	0.502036
		7.6
		8.86
HO-1		△CT mean	group ΔCт Mean	ΔCт SD	ΔΔCт	ΔΔCт-SD	ΔΔCт min	ΔΔCт min	2-△△Ct	Positive deviation	Negative deviation
	Control	7.64	7.80667	0.453578	0	0.453578	-0.453578	0.453578	1	0.369432	0.26977
		8.32
		7.46
	BLM(14d)	8.41	8.70333	0.408575	0.896667	0.610464	0.286202	1.50713	0.537126	0.282932	0.185316
		9.17
		8.53
	BLM+Prifenidone	7.59	7.18	0.387427	-0.626667	0.596518	-1.22318	-0.030149	1.54399	0.790621	0.522876
		7.13
		6.82
	BLM(42d)	8.91	9.08	0.268887	1.27333	0.489115	0.784218	1.76245	0.413703	0.166964	0.118955
		8.94
		9.39
	Prifenidone	8.06	7.92667	0.397157	0.12	0.554827	-0.434827	0.674827	0.920188	0.431561	0.29378
		8.24
		7.48
GPx1		△CT	group ΔCт Mean	ΔCт SD	ΔΔCт	ΔΔCт-SD	ΔΔCт max	ΔΔCт min	2-△△Ct	Positive deviation	Negative deviation
	Control	7.3	7.16667	0.197315	0	0.197315	0.197315	-0.197315	1	0.146563	0.127828
		6.94
		7.26
	BLM(14d)	9.03	8.89333	0.135031	1.72667	0.239096	1.96576	1.48757	0.302149	0.0544632	0.0461453
		8.76
		8.89
	BLM+Prifenidone	6.73	6.42	0.284781	-0.746667	0.346458	-0.400208	-1.09312	1.67791	0.455445	0.358213
		6.17
		6.36
	BLM(42d)	8.91	8.57667	0.32532	1.41	0.352231	1.76223	1.05777	0.376312	0.104063	0.0815197
		8.56
		8.26
	Prifenidone	7.01	7.43333	0.372335	0.266667	0.468757	0.735424	-0.202091	0.831238	0.319126	0.230596
		7.58
		7.71
