# Supplementary material for: Pirfenidone attenuates bleomycin-induced pulmonary fibrosis in mice by regulating Nrf2/Bach1 equilibrium
Source: BMC Pulm Med. 2017 Apr 18;17:63. doi: 10.1186/s12890-017-0405-7 (PMC5395978; doi:10.1186/s12890-017-0405-7)
Supplement: Supplementary file 3 — Original data of RT-PCR in MLF. (XLS 28 kb) [file 12890_2017_405_MOESM3_ESM.xls]

## Sheet: Sheet1
RT-PCR data	Cell experiment
Control	C1						C2	C2	C2				C3	C3	C3
	Ct	Ct	Ct	Ct mean	△Ct		Ct	Ct	Ct	Ct mean	△Ct		Ct	Ct	Ct	Ct mean	△Ct
GAPDH	16.36	16.27	16.02	16.2167	-		16.27	16.56	16.38	16.4033	-		16.14	16.08	16.04	16.0867	-
GPx1	23.6	23.59	23.36	23.5167	7.3		23.26	23.35	23.42	23.3433	6.94		23.3	23.38	23.35	23.3433	7.25667
Nrf2	24.66	24.73	24.34	24.5767	8.36		25.24	25.19	25.25	25.2267	8.82333		25.02	25.17	25.11	25.1	9.01333
HO1	23.99	23.8	23.78	23.8567	7.64		24.67	24.68	24.82	24.7233	8.32		23.6	23.46	23.58	23.5467	7.46
BACH1	21.63	21.98	21.54	21.7167	5.5		22.02	22.28	21.96	22.0867	5.68333		22	22.01	21.78	21.93	5.84333
TGF-β1	M1	M1	M1				M2	M2	M2				M3	M3	M3
	Ct	Ct	Ct	Ct mean	△Ct		Ct	Ct	Ct	Ct mean	△Ct		Ct	Ct	Ct	Ct mean	△Ct
GAPDH	16.74	16.56	15.94	16.4133	-		16.71	16.99	17.04	16.9133	-		18.16	18.98	18.69	18.61	-
GPx1	25.5	25.04	25.79	25.4433	9.03		25.75	25.53	25.75	25.6767	8.76333		27.45	27.36	27.7	27.5033	8.89333
Nrf2	26.34	26.09	26.24	26.2233	9.81		25.84	26.47	26.36	26.2233	9.31		27.78	28.4	27.79	27.99	9.38
HO1	25.12	25.03	24.32	24.8233	8.41		25.99	26.25	26.01	26.0833	9.17		27.02	27.17	27.23	27.14	8.53
BACH1-1	20.58	20.98	20.73	20.7633	4.35		21.48	21.09	21.22	21.2633	4.35		23.27	23.28	23.2	23.25	4.64
TGF-β1+(100ug/ml)prifenidone	T1	T2	T2				T2	T3	T3				T3	T5	T5
	Ct	Ct	Ct	Ct mean	△Ct		Ct	Ct	Ct	Ct mean	△Ct		Ct	Ct	Ct	Ct mean	△Ct
GAPDH	17.56	17.39	17.74	17.5633	-		16.86	16.29	16.29	16.48	-		17.74	17.36	17.42	17.5067	-
GPx1	24.57	23.63	24.68	24.2933	6.73		23.07	22.21	22.67	22.65	6.17		23.74	23.83	24.03	23.8667	6.36
Nrf2	24.58	25.76	25.39	25.2433	7.68		23.96	23.71	23.67	23.78	7.3		24.79	25.01	24.47	24.7567	7.25
HO1	25.09	25.17	25.2	25.1533	7.59		23.73	23.57	23.53	23.61	7.13		24.19	24.36	24.43	24.3267	6.82
BACH1-1	23.91	23.9	24.02	23.9433	6.38		23.22	23.22	23.1	23.18	6.7		24.78	24.01	24.79	24.5267	7.02
TGF-β1+(200ug/ml)prifenidone	T1-1	T2	T2				T1-2	T3	T3				T1-3	T5	T5
	Ct	Ct	Ct	Ct mean	△Ct		Ct	Ct	Ct	Ct mean	△Ct		Ct	Ct	Ct	Ct mean	△Ct
GAPDH	17.56	17.39	17.74	17.5633	-		16.86	16.29	16.29	16.48	-		17.74	17.36	17.42	17.5067	-
GPx1	24.57	23.63	24.68	24.2933	6.73		23.07	22.21	22.67	22.65	6.17		23.74	23.83	24.03	23.8667	6.36
Nrf2	24.58	25.76	25.39	25.2433	7.68		23.96	23.71	23.67	23.78	7.3		24.79	25.01	24.47	24.7567	7.25
HO1	25.09	25.17	25.2	25.1533	7.59		23.73	23.57	23.53	23.61	7.13		24.19	24.36	24.43	24.3267	6.82
BACH1-1	23.91	23.9	24.02	23.9433	6.38		23.22	23.22	23.1	23.18	6.7		24.78	24.01	24.79	24.5267	7.02
TGF-β1+(500ug/ml)prifenidone	T2-1	T2	T2				T2-2	T3	T3				T2-3	T5	T5
	Ct	Ct	Ct	Ct mean	△Ct		Ct	Ct	Ct	Ct mean	△Ct		Ct	Ct	Ct	Ct mean	△Ct
GAPDH	17.56	17.39	17.74	17.5633	-		16.86	16.29	16.29	16.48	-		17.74	17.36	17.42	17.5067	-
GPx1	24.57	23.63	24.68	24.2933	6.73		23.07	22.21	22.67	22.65	6.17		23.74	23.83	24.03	23.8667	6.36
Nrf2	24.58	25.76	25.39	25.2433	7.68		23.96	23.71	23.67	23.78	7.3		24.79	25.01	24.47	24.7567	7.25
HO1	25.09	25.17	25.2	25.1533	7.59		23.73	23.57	23.53	23.61	7.13		24.19	24.36	24.43	24.3267	6.82
BACH1-1	23.91	23.9	24.02	23.9433	6.38		23.22	23.22	23.1	23.18	6.7		24.78	24.01	24.79	24.5267	7.02
