# Supplementary material for: Pirfenidone attenuates bleomycin-induced pulmonary fibrosis in mice by regulating Nrf2/Bach1 equilibrium
Source: BMC Pulm Med. 2017 Apr 18;17:63. doi: 10.1186/s12890-017-0405-7 (PMC5395978; doi:10.1186/s12890-017-0405-7)
Supplement: Supplementary file 4 — Original data of ELISA in cell supernatant, serum and BALF (XLS 61 kb) [file 12890_2017_405_MOESM4_ESM.xls]

## Sheet: MDA
ELISA-MDA
Standard
Concentration（ng/ml）	OD1	OD2	OD average
0	2.01	1.851	1.9305
24.69	1.474	1.46	1.467
74.07	1.089	1.058	1.0735					r^2 = 0.99995
222.22	0.714	0.617	0.6655
666.67	0.434	0.405	0.4195
2000	0.24	0.226	0.233
Serum（diluted 10 times）					BALF				Cell supernatant
Group	OD	Concentration（ng/ml）	Actual concentration（ng/ml）		Group	OD	Actual concentration（ng/ml）		Group	OD	Actual concentration（ng/ml）
Control	1.065	76.609	766.09		Control	1.849	2.387		Control	0.724	193.353
	1.116	67.006	670.06			1.777	5.209			0.813	149.832
	1.01	88.461	884.61			1.696	9.047			0.698	209.032
BLM(14d)	0.847	136.433	1364.33		BLM(14d)	1.628	12.83		TGF-β1	0.497	418.718
	0.863	130.621	1306.21			1.596	14.801			0.527	372.105
	0.871	127.823	1278.23			1.68	9.89			0.601	285.162
BLM(42d)	0.839	139.453	1394.53		BLM(42d)	1.589	15.25		TGF-β1+(100ug/ml)PFD	0.538	356.929
	0.795	157.564	1575.64			1.584	15.574			0.613	273.861
	0.813	149.832	1498.32			1.55	17.867			0.511	395.942
BLM+PFD	0.895	119.833	1198.33		BLM+PFD	1.686	9.571		TGF-β1+(200ug/ml)PFD	0.762	173.058
	0.904	116.984	1169.84			1.714	8.133			0.579	307.656
	0.998	91.284	912.84			1.715	8.084			0.844	137.557
PFD	0.96	100.857	1008.57		PFD	1.69	9.36		TGF-β1+(500ug/ml)PFD	0.871	127.823
	1.085	72.697	726.97			1.777	5.209			0.796	157.122
	1.102	69.522	695.22			1.826	3.227			0.547	345.179

## Sheet: IL-6
	IL-6 ELISA
	Standard			Cell supernatant								Serum								BALF
	Concentration（ng/ml）	OD average		Group	OD			concentration				Group	OD			concentration				Group	OD			concentration
	250	0.988		Control	0.145	0.192	0.173	13.56	26.27	21.13		Control	0.137	0.136	0.127	11.41	11.15	8.77		Control	0.104	0.107	0.105	2.94	3.66	3.18
	125	0.53			0.17	0.179	0.168	20.32	22.75	19.77			0.141	0.143	0.145	12.5	13.02	13.56			0.095	0.092	0.095	0.94	0.37	0.94
	62.5	0.353			0.197	0.158	0.147	27.62	17.07	14.1			0.152	0.132	0.147	15.45	10.09	14.1			0.109	0.104	0.091	4.15	2.94	0.21
	31.3	0.202		TGF-β1	0.21	0.187	0.197	31.14	24.92	27.62		BLM(14d)	0.267	0.282	0.251	46.46	50.48	42.17		BLM(14d)	0.109	0.119	0.117	4.15	6.68	6.16
	15.6	0.151			0.215	0.202	0.217	32.49	28.98	33.03			0.252	0.249	0.274	42.44	41.64	48.34			0.124	0.115	0.118	7.98	5.65	6.42
	7.8	0.125			0.197	0.216	0.232	27.62	32.76	37.07			0.267	0.238	0.269	46.46	38.68	47			0.121	0.113	0.107	7.19	5.15	3.66
				TGF-β1+(100ug/ml)PFD	0.173	0.145	0.17	21.13	13.56	20.32		BLM(42d)	0.244	0.247	0.238	40.29	41.1	38.68		BLM(42d)	0.115	0.117	0.113	5.65	6.16	5.15
					0.18	0.145	0.147	23.02	13.56	14.1			0.249	0.236	0.304	41.64	38.14	56.36			0.116	0.118	0.124	5.91	6.42	7.98
	Standard curve				0.164	0.17	0.151	18.69	20.32	15.18			0.247	0.253	0.311	41.1	42.71	58.23			0.121	0.113	0.119	7.19	5.15	6.68
				TGF-β1+(200ug/ml)PFD	0.138	0.162	0.134	11.69	18.15	10.62		BLM+PFD	0.227	0.181	0.255	35.72	23.29	43.25		BLM+PFD	0.117	0.103	0.097	6.16	2.7	3.16
					0.142	0.138	0.125	12.76	11.69	8.24			0.194	0.248	0.183	26.81	41.37	23.84			0.102	0.114	0.106	2.47	5.4	3.42
					0.137	0.142	0.168	11.41	12.76	19.77			0.169	0.173	0.204	20.04	21.13	29.52			0.112	0.113	0.115	4.9	5.15	5.65
				TGF-β1+(500ug/ml)PFD	0.138	0.165	0.176	11.69	18.96	21.94		PFD	0.133	0.126	0.157	10.35	8.5	16.8		PFD	0.104	0.098	0.101	2.94	1.57	2.24
					0.146	0.168	0.143	13.83	19.77	13.03			0.147	0.133	0.125	14.1	10.35	8.24			0.095	0.103	0.098	0.94	2.7	1.57
					0.145	0.152	0.147	13.56	15.45	14.1			0.124	0.131	0.139	7.98	9.82	11.95			0.103	0.107	0.095	2.7	3.66	0.94
	r^2 = 0.99661

## Sheet: Col
	Col ELISA
		Standard			Cell supernatant								Serum（diluted 2 times）
		Concentration（ng/ml）	OD average		Group	OD			concentration				Group	OD			concentration
		1000	1.041		Control	0.19	0.178	0.201	75.04	64.69	84.57		Control	0.273	0.291	0.315	295.28	327.18	368.2
		500	0.638			0.183	0.157	0.192	69	46.72	76.77			0.293	0.269	0.277	330.74	288.22	302.36
		250	0.391			0.192	0.173	0.187	76.77	60.39	72.45			0.275	0.282	0.272	298.82	311.22	293.52
		125	0.243		TGF-β1	0.217	0.245	0.209	98.49	122.98	91.52		BLM(14d)	0.292	0.264	0.288	328.96	279.38	321.86
		62.5	0.178			0.238	0.249	0.274	116.84	126.49	148.52			0.274	0.294	0.279	297.04	332.5	305.9
		31.3	0.138			0.269	0.226	0.257	144.11	106.34	133.53			0.305	0.291	0.323	352.12	327.18	384.34
					TGF-β1+(100ug/ml)PFD	0.185	0.196	0.172	70.72	80.23	59.53		BLM(42d)	0.314	0.331	0.319	368.2	398.72	377.16
						0.192	0.183	0.185	76.77	68.97	70.72			0.335	0.311	0.324	405.92	362.84	386.14
		Standard curve				0.179	0.204	0.19	65.54	87.18	75.04			0.331	0.324	0.325	398.72	386.14	387.92
					TGF-β1+(200ug/ml)PFD	0.166	0.183	0.162	54.39	68.99	50.98		BLM+PFD	0.326	0.314	0.303	389.72	368.2	348.54
						0.173	0.17	0.177	60.39	57.82	63.83			0.269	0.302	0.281	288.22	346.76	309.44
						0.169	0.168	0.187	56.96	56.1	72.45			0.281	0.259	0.247	309.44	270.58	249.46
					TGF-β1+(500ug/ml)PFD	0.198	0.18	0.211	81.97	66.41	93.26		PFD	0.291	0.276	0.29	327.18	300.58	325.4
						0.216	0.179	0.174	97.62	65.54	61.25			0.289	0.282	0.273	323.64	311.22	295.28
						0.182	0.173	0.173	68.13	60.39	60.39			0.307	0.249	0.265	355.68	252.98	281.16
		r^2 = 0.99978
