# Supplementary material for: Pirfenidone attenuates bleomycin-induced pulmonary fibrosis in mice by regulating Nrf2/Bach1 equilibrium
Source: BMC Pulm Med. 2017 Apr 18;17:63. doi: 10.1186/s12890-017-0405-7 (PMC5395978; doi:10.1186/s12890-017-0405-7)
Supplement: Supplementary file 5 — Original data of ROS expression. (XLS 25 kb) [file 12890_2017_405_MOESM5_ESM.xls]

## Sheet: Sheet1
		Protein concentration
						Standard curve
Standard
concentration（ng/ul）	OD1	OD2	OD average
0	0.099	0.099	0.099											0	0.1
25	0.122	0.119	0.1205											25	0.1065
50	0.148	0.14	0.144											50	0.1215
100	0.203	0.2	0.2015											100	0.17
200	0.27	0.263	0.2665											200	0.251
400	0.428	0.411	0.4195											400	0.3625
800	0.684	0.614	0.649											800	0.62
1600	1.156	1.097	1.1265											1600	1.211
Group						concentration （ug/ul）
	OD1	OD2	OD3	OD average	concentration（ng/ul）
Control	0.831	0.856	0.867	0.851333	1138.11	11.3811
BLM(14d)	0.439	0.439	0.448	0.442	496.321	4.96321
BLM+PFD	0.494	0.51	0.512	0.505333	595.179	5.95179
BLM(42d)	0.312	0.319	0.312	0.314333	295.467	2.95467
PFD	0.655	0.677	0.659	0.663667	844.678	8.44678
		Value of fluorescence detection
Group	OD1	OD2	OD3	OD average	Protein concentration（ug/ul）	Protein quantity （ug/ml）	Fluorescence value/ug protein
Control	5741	5644	5156	5513.67	11.3811	455.245	12.1114
BLM(14d)	19332	18372	17509	18404.3	4.96321	198.529	92.7037
BLM+PFD	18984	18630	16053	17889	5.95179	238.072	75.1412
BLM(42d)	35001	33505	26670	31725.3	2.95467	118.187	268.434
PFD	7066	8079	8642	7929	8.44678	337.871	23.4675
